# Supplementary material for: Exploring Higher-Order Conceptual Learning in an Arthropod with a Large Multisensory Processing Center
Source: Insects. 2022 Jan 12;13(1):81. doi: 10.3390/insects13010081 (PMC8780652; doi:10.3390/insects13010081)
Supplement: Supplementary file 1 [file insects-13-00081-s001.zip]

Archive with 2 entries (2 files):
- Video S1.MP4
- Video S2.mov
